# Supplementary material for: Predictors of Mortality in Neonates and Infants Hospitalized With Sepsis or Serious Infections in Developing Countries: A Systematic Review
Source: Front Pediatr. 2018 Oct 4;6:277. doi: 10.3389/fped.2018.00277 (PMC6190846; doi:10.3389/fped.2018.00277)
Supplement: Supplementary file 1 [file Table_1.XLSX]

## Sheet: Neonate Extraction
Tetanus (n=9 studies)							Neonatal sepsis/septicemia (n=6 studies)							General Deaths (n=3 studies)							Meningitis							Respiratory Infections
Risk factor	# studies with statistically significant correlation	# studies no correlation	Study Author and Year	Risk estimate+(95%CI)	Risk factor definitions		Risk factor	# studies with statistically significant correlation	# studies no correlation	Study Author and Year	Risk estimate+(95%CI)	Risk factor definitions		Risk factor	# studies with statistically significant correlation	# studies no correlation	Study Author and Year	Risk estimate+(95%CI)	Risk factor definitions		Risk Factor	# studies with statistically significant correlation	# studies no correlation	Study Author and Year	Risk estimate+(95%CI)	Risk factor definitions		Risk Factor	# studies with statistically significant correlation	# studies no correlation	Study Author and Year	Risk estimate+(95%CI)	Risk factor definitions
Fever	5	2	Basu et al., 2006* [16]	4.6 (2.8-7.6)	NR		Prematurity/low gestation age	2	1	Chiabi et al., 2011 [17]	SS>1, estimate NR	<37 weeks		Low admission weight	2	0	Okomo et al., 2015 [41]	1.61 (1.15-2.26)	<1500 g		Bulging anterior Fontanelle	1	0	Dauod et al, 1996	7.7(1.7-35.4)	NR		High AaDO2	1	0	Mathur et al, 2002	71.1(1.1-4395)	>250mmHg
			Ertem et al., 2004 [25]	17.92 (2.29-135.53)	NR					Ghiorghis et al., 1997 [26]	2.22 (1.07-4.63)	<38 weeks					Simiyu et al., 2003 [53]	5.88 (3.03-11.1)	<2500 g		Hypothermia	0	1	Dauod et al, 1997	NSS, estimate NR	NR		Weight	0	1	Mathur et al, 2002	2.98(0.53-16.8)	<2000g
			Gurses et al., 1993 [29]	SS>1, estimate NR	NR					Sarna et al., 1991 [49]	NSS, estimate NR	CV		Hypothermia	2	0	Okomo et al., 2015 [41]	2.48 (1.76-3.49)	<36.50C		Feeding difficulties	0	1	Dauod et al, 1998	NSS, estimate NR	NR		Gestational Age	0	1	Mathur et al, 2002	2.05(0.34-12.2)	<34 weeks
			Okoromah et al., 2003 [42]	SS>1, estimate NR	>400C		Low birthweight	2	1	Chiabi et al., 2011 [17]	SS>1, estimate NR	<2500 g					Simiyu et al., 2003 [53]	7.14 (2.22-40)	<36.50C		Jaundice	0	1	Dauod et al, 1999	NSS, estimate NR	NR		Lethargy	0	1	Mathur et al, 2002	4.15(0.3-57.4)	NR
			Yaramis et al., 2000 [57]	SS>1, estimate NR	NR					Saleem et al., 2013 [47]	6.1 (0.8-44.4)	<1000 g		Lack of maternal antenatal care	1	0	Okomo et al., 2015 [41]	1.68 (1.17-2.41)	NR		Cyanosis	0	1	Dauod et al, 2000	NSS, estimate NR	NR		Age at presentation	0	1	Mathur et al, 2002	3.4(0.5-22.4)	<72 hours
			Dikici et al., 2008	0.4 (0.4-5)	Continuous variable					Ghiorghis et al., 1997 [26]	NSS, estimate NR	NR		Low birthweight	1	0	Sarna et al., 1991 [49]	SS>1, estimate NR	<2000 g		Vomiting	0	1	Dauod et al, 2001	NSS, estimate NR	NR		Acidemia	0	1	Mathur et al, 2002	12.2(0.8-180)	pH <7.2
			Gurkan et al., 1999	NSS, estimate NR	NR		Positive blood culture	1	1	Sheikh et al., 2014 [52]	SS>1, estimate NR	NR		Prematurity, low gestation age	1	0	Sarna et al., 1991 [49]	SS>1, estimate NR	<37 weeks		Convulsions	0	1	Dauod et al, 2002	NSS, estimate NR	NR		Absent neonatal reflexes	0	1	Mathur et al, 2002	0.74(0.1-5.2)	NR
Young age	5	1	Davies-Adetugbo et al., 1998 [21]	3.11 (1.04-5.8)	<6 days					Chiabi et al., 2011 [17]	NSS, estimate NR	NR		Dehydration	1	0	Simiyu et al., 2003 [53]	3.13(1.54,6.25)*25	NR		Respiratory Distress	0	1	Dauod et al, 2003	NSS, estimate NR	NR		Shock	0	1	Mathur et al, 2002	1.1(0.06-20.5)	NR
			Dikici et al., 2008 [22}	5.28 (1.73-16.165)	NR		Late onset of sepsis	2	0	Ozkan et al., 2014 [44]	1.2(1-2.7)	Late onset: 3-30 days		Apneic attacks	1	0	Simiyu et al., 2003 [53]	14.28(5.56, 33.3)*26	NR									High FiO2 required	0	1	Mathur et al, 2002	0.5(0.01-32.4)	>40%
			Gurkan et al., 1999 [28]	SS>1, estimate NR	NR					Sheikh et al., 2014 [44]	SS<1, estimate NR	Late onset: 3-30 days		Vaginal delivery	1	0	Okomo et al., 2015 [41]	2.17(1.4, 3.38)*17	vs C section									Base Excess	0	1	Mathur et al, 2002	1.7(0.18-16.6)	>-10
			Gurses et al., 1993 [29]	SS>1, estimate NR	NR		Platelet count	0	1	Saleem et al., 2013[47]	1(0.9-1)	CV		Home birth	1	0	Okomo et al., 2015 [41]	1.52(1.1, 2.08)*18	vs in hospital									CRP positive	0	1	Mathur et al, 2002	0.4(0.07-2.2)	NR
			Ibinda et al., 2015 [30]	1.64 (1.22-2.18)	NR		Gram -ve Organism	1	0	Sheikh et al., 2014 [52]	SS>1, estimate NR	NR		Maternal age	0	1	Okomo et al., 2015 [41]	0.4(1.08-1.58)	Age >40									Blood Culture Positive	0	1	Mathur et al, 2002	1.5(0.2-9)	NR
			Okoromah et al., 2003	NSS, estimate NR	NR		Hypoglycemia	1	0	Mulagu et al.,2006	SS>1, estimate NR	<2.5mmol/L 35		Sex	0	1	Okomo et al., 2015 [41]	1.04(0.92-1.17)	Male									a/A ratio	0	1	Mathur et al, 2002	0.28(0.01-7.2)	<0.25
Young age at onset of symptoms	2	3	Gurses et al., 1993 [29]	SS>1, estimate NR	NR		Gender	1	1	Sheikh et al., 2014 [52]	SS>1, estimate NR	Male		Time of day at presentation	0	1	Okomo et al., 2015 [41]	0.97(0.76-1.25)	On-call hours									Ventilatory Support Needed	0	1	Mathur et al, 2002	0.32(0.05-1.8)	NR
			Yaramis et al., 2000 [57]	SS>1, estimate NR	NR					Saleem et al., 2013 [47]	3(0.9-9.5)	Male		Resuscitation at Birth	0	1	Okomo et al., 2015 [41]	1.33(1-1.76)	NR
			Dikici et al., 2008	0.6(0.3-1)	Continuous variable		Microbiological clearance	1	0	Saleem et al., 2013[47]	19.6(4,98) 21	Failure to achieve 2 or more consecutive negative blood cultures 21
			Ertem et al., 2004	0.4(0.55-1)	Continuous variable		Age at presentation	0	1	Saleem et al., 2013[47]	0.9(0.7-1.3)	CV
			Okoromah et al., 2003	NSS, estimate NR	NR		Weight at presentation	0	1	Saleem et al., 2013[47]	0.7(0.4-1.3)	CV
Sex	0	5	Davies-Adetugbo et al., 1998 [20]	NSS, estimate NR	Male gender		WBC Count	0	1	Saleem et al., 2013[47]	0.9(0.8-0.9)	CV
			Dikici et al., 2008 [22]	1.2(0.3-4)	Male gender		Neutrophil %	0	1	Saleem et al., 2013[47]	0.9(0.9-1.3)	CV
			Ibinda et al., 2015 [30]	0.67(0.72-1.25)	Male gender		C-Reactive Protein	0	1	Saleem et al., 2013[47]	1(0.9-1.2)	CV
			Gurses et al., 1993 [29]	NSS, estimate NR	Male gender		Antimicrobial susceptibility	0	1	Saleem et al., 2013[47]	Various	CV
			Okoromah et al., 2003 [42]	NSS, estimate NR	NR
Risus sardonicus	3	1	Basu et al., 2006* [15]	4.5 (2.4-8.6)	NR
			Gurkan et al., 1999 [28]	SS>1, estimate NR	NR
			Gurses et al., 1993 [29]	SS>1, estimate NR	NR
			Dikici et al., 2008	1.8(0.1-20)	NR
Cyanosis	1	3	Okoromah et al., 2003 [42]	SS>1, estimate NR	NR
			Dikici et al., 2008	0.4(0.4-3)	NR
			Gurkan et al., 1999	NSS, estimate NR	NR
			Gurses et al., 1993	NSS, estimate NR	NR
Tetanic spasms, spasticity	0	4	Basu et al., 2006* [15]	0.9(0.5-1.9)	NR
			Dikici et al., 2008 [22]	1.1(0.2-7)	NR
			Gurkan et al., 1999 [28]	NSS, estimate NR	NR
			Ibinda et al., 2015 [30]	NR	NR
Low weight	1	1	Davies-Adetugbo et al., 1998 [20]	2.46(1.04, 5.8)*7	<2.5kg(7)
			Ertem et al., 2004 [25]	0.63(0.59-1)	Continuous variable
Generalized rigidity	1	0	Basu et al., 2006* [15]	3.8(2.3, 6.2)(3)	NR
Intercurrent infection	1	1	Basu et al., 2006* [15]	2.9(1.8, 4.6)(3)	intercurrent/additional infections (3)
			Ertem et al., 2004 [25]	0.89(0.12-11)	NR
Respiratory arrest	1	0	Basu et al., 2006* [15]	26.6(14.2, 49.6)(3)	NR
Opisthotonus	1	2	Gurkan et al., 1999 [28]	NSS, estimate NR	NR
			Gurses et al., 1993	NSS, estimate NR	NR
			Dikici et al., 2008 [22]	1.3(0.5-1.9)	NR
Tetanus score	1	1	Okoromah et al., 2003 [42]	NSS, estimate NR	NR
			Ibinda et al., 2015 [30]	1.11(0.92-1.34)	CV
Interval between onset and presentation	1	0	Okoromah et al., 2003 [42]	NSS, estimate NR	NR
Heart Failure	1	0	Okoromah et al., 2003 [42]	NSS, estimate NR	NR
Crepitations	1	0	Okoromah et al., 2003 [42]	NSS, estimate NR	NR
Umbellical spesis/umbellical infection/inflammed umbellicus	0	3	Basu et al., 2006* [15]	0.9(0.6-1.9)	NR
			Davies-Adetugbo et al., 1998 [20]	NSS, estimate NR	NR
			Ibinda et al., 2015 [30]	2.2(1.16-4.15)	NR
Trismus	0	3	Gurkan et al., 1999 [28]	NSS, estimate NR	NR
			Gurses et al., 1993	NSS, estimate NR	NR
			Dikici et al., 2008 [22]	0.7(0.1-1.2)	NR
Mother immunization status	0	2	Davies-Adetugbo et al., 1998 [20]	NSS, estimate NR	NR
			IBinda et al., 2015 [30]	1.32(0.72-2.5)	NR
Lack of sucking	0	2	Dikici et al., 2008 [22]	0.8(0.2-3)	NR
			Gurkan et al., 1999 [28]	NSS, estimate NR	NR
Omphalitis	0	2	Gurkan et al., 1999 [28]	NSS, estimate NR	NR
			Gurses et al., 1993 [29]	NSS, estimate NR	NR
Jaundice	0	2	Dikici et al., 2008 [22]	0.1(0.1-15)	NR
			Gurkan et al., 1999 [28]	NSS, estimate NR	NR
Irritability	0	2	Dikici et al., 2008 [22]	0.9(0.5-30)	NR
			Gurkan et al., 1999 [28]	NSS, estimate NR	NR
Birthweight	0	2	Dikici et al., 2008 [22]	0.9(0.1-1.5)	CV
			Gurkan et al., 1999 [28]	NSS, estimate NR	NR
High Heart Rate	0	2	Okoromah et al., 2003 [42]	NSS, estimate NR	NR
			Ibinda et al., 2015 [30]	1(0.99-1)	CV
High Respiratory Rate	0	2	Okoromah et al., 2003 [42]	NSS, estimate NR	NR
			Ibinda et al., 2015 [30]	1.01(0.99-1.03)	CV
Anemia	0	2	Okoromah et al., 2003 [42]	NSS, estimate NR	NR
			Ibinda et al., 2015 [30]	1.06(0.92-1.23)	CV
Maternal education	0	1	Ibinda et al., 2015 [30]	0.73(0.18-2.97)	Mother not educated
Constipation	0	1	Basu et al., 2006* [15]	0.9(0.5-1.7)	NR
Insolable crying	0	1	Basu et al., 2006* [15]	NR	NR
Refusal to feed	0	1	Basu et al., 2006* [15]	NR	NR
Prostration	0	1	Ibinda et al., 2015 [30]	1.3(0.33-5.16)	NR
Low oxygen saturation	0	1	Ibinda et al., 2015 [30]	1.4(0.35-5.58)	<95%
Complication during delivery	0	1	Ibinda et al., 2015 [30]	1.83(0.19-8)	NR
Magnesium level	0	1	Ibinda et al., 2015 [30]	2.16(0.01-506.2)	NR
Sodium level	0	1	Ibinda et al., 2015 [30]	0.97(0.91-1.03)	NR
Creatinine	0	1	Ibinda et al., 2015 [30]	1(0.99-1)	NR
WBC Count	0	1	Ibinda et al., 2015 [30]	1(0.91-1.09)	NR
Duration of symptoms	0	1	Gurses et al., 1993 [29]	NSS, estimate NR	NR
Twitching	0	1	Gurses et al., 1993 [29]	NSS, estimate NR	NR
Altered sensorium	0	1	Okoromah et al., 2003 [42]	NSS, estimate NR	NR
Rural residence	0	1	Ertem et al., 2004 [25]	3.85(0.43-33.95)	NR
Wet season	0	1	Davies-Adetugbo et al., 1998 [20]	NSS, estimate NR	NR
Lack of antenatal care	0	1	Davies-Adetugbo et al., 1998 [20]	NSS, estimate NR	NR
Delivery at home	0	1	Davies-Adetugbo et al., 1998 [20]	NSS, estimate NR	NR

## Sheet: <1 Year Old Extraction
Diarrhea (n=4 studies)							Acute respiratory infection or pneumonia (n=13 studies)							Serious infection or sepsis (n=3 studies)							Meningitis							General							Measles
Risk factor	# studies with statistically significant correlation	# studies no correlation	Study Author and Year	Risk estimate+(95%CI)	Risk factor definitions		Risk factor	# studies with statistically significant correlation	# studies no correlation	Study Author and Year	Risk estimates+(95%CI)	Risk factor definitions		Risk factor	# studies with statistically significant correlation	# studies no correlation	Study Author and Year	Risk estimate+(95%CI)	Risk factor definitions		Risk Factor	# studies with statistically significant correlation	# studies no correlation	Study Author and Year	Risk estimate+(95%CI)	Risk factor definitions		Risk Factor	# studies with statistically significant correlation	# studies no correlation	Study Author and Year	Risk estimate+(95%CI)	Risk factor definitions		Risk Factor	# studies with statistically significant correlation	# studies no correlation	Study Author and Year	Risk estimate+(95%CI)	Risk factor definitions
Poor nutritional status	4	0	Sachdev et al., 1991 [46]	3.3 (2.7-4)	Weight for age <50%		Malnutrition	6	3	Nantanda et al., 2008 [39]	SS>1, estimate NR	NR		Bacteremia	1	0	Mulholland et al., 1999 [38]	SS>1, estimate NR	NR		Low hemoglobin	1	0	Lehmann et al., 1999	2.9(1.5-5.3) 34	<9g/dL(34)		Malnutriton	1	0	Moisi et al, 2011	3.42(2.5-4.68)HR	WAZ <-3 (44)		Low Birthweight	1	0	Coakley et al, 1991	SS>1, estimate NR	NR
				1.9 (1.6-23)	Height for age <85%					Nathoo et al., 1993 [40]	3.8 (2.7-5.4) RR	Weight for age < 60%		Organ dysfunction	1	0	Khan et al., 2012 [31]	18 (2.2-144)	>2 organs		High WBC Count	1	0	Lehmann et al, 1999	NA	>1000cells/mm^3)		Hypoxia	1	0	Moisi et al, 2011	2.3(1.64-3.23)HR	NR		Nosocomial Infections	1	0	Coakley et al, 1992	SS>1, estimate NR	NR
			Santhanakrishnan et al., 1987 [48]	4.94	Degree of malnutrition of 2 or 3 on Gomez scale					Sehgal et al., 1997 [50]	3.9 (1.01-9.07)	WAZ* < -3		Need for >2 inotropes	1	0	Khan et al., 2012 [31]	3.5 (1.3-9.2)	>2 inotropes		Low CSF Sugar	1	0	Lehmann et al., 2000	NA	NR		Bacteraemia	1	0	Moisi et al, 2011	1.77(1.15-2.74)HR	NR		Age at presentation	0	1	Coakley et al, 1993	NSS, estimate NR	NR
			Teka et al., 1996 [55]	84.16 (9.1-775.9)	Weight for height <70%					Tupasi et al., 1988 [56]	4.4 (2-9.52)	First degree malnutrition on Gomez Scale		Zinc intake	0	1	Bhatnagar et al 2012	0.57(0.27-1.23)	10mg zinc daily vs placebo		Refusal/Inability to Feed	1	0	Lehmann et al, 2000	3.3(2.1-5.6)34	NR		Jaundice	1	0	Moisi et al, 2011	1.77(1.08-2.91)HR	NR		Vitamin A supplementation	0	1	Coakley et al, 1994	NSS, estimate NR
			Islam et al.,1996* [59]	2.97 (1.43-6.16) RR	Height for age <85%					Duke et al., 2001 [24]	6.32 (2.74-14.57)	Weight for age < 60%		PRISM score >10	0	1	Khan et al 2012	1.5(0.6-4)	>10		Vomiting	1	0	Lehmann et al., 2001	1.7(1-2.7)34	NR		Hepatomegaly	1	0	Moisi et al, 2011	2.34(1.6-3.42)HR	NR
Non-breastfed	3	0	Santhanakrishnan et al., 1987 [48]	2.29	Not exclusively breastfed					Smyth et al., 1998 [54]	SS>1, estimate NR	Low WAZ&									Drowsiness	1	0	Lehmann et al, 2001	2.9(1.7-5)34	NR		Hospitalization Length	1	0	Moisi et al, 2011	1.83(1.33, 2.52)HR	>13 days
			Teka et al., 1996 [55]	4.19 (1.3-13.2)	Non-breastfed					Djelantik et al., 2003 [23]	1.1(0.93-1.3)	Weight for age <5th percentile									Multiple seizures	0	1	Kuti et al, 2015	0.94(0.43-17.21)	NR		Prior discharges	1	0	Moisi et al, 2011	2.83(2.04-3.92)HR	1 prior discharge
			Islam et al.,1996* [59]	2.35 (1.44-3.84) RR	Non-breastfed					Demers et al., 2000 [21]	2.74(0.96-7.78)	Weight for height >2SD below median									Coma at presentation	0	1	Kuti et al, 2015	1.10(0.42-31.88)	NR		Parasitemia	1	0	Moisi et al, 2011	0.45(0.29-0.71)HR	NR
Young age	1	2	Islam et al.,1996* [59]	4.57 (2.9-7.18) RR	Age <6 months					Shann et al., 1998	NSS, estimate NR	Weight for age <80%									Neck Stiffness	0	1	Kuti et al, 2015	0.78(0.32-6.73)	NR		Age	0	1	Moisi et al, 2011	1.34(0.93-1.92)HR	<5mo
			Santhanakrishnan et al., 1987 [48]	NSS, estimate NR	Age <6 months		Low oxygen saturation	4	2	Djelantik et al., 2003 [23]	2.7 (2.1-3.5)	SpO2 <85%									Hyponatremia	0	1	Kuti et al, 2015	0.95(0.21-8.64)	NR
			Sachdev et al., 1991 [46]	NSS, estimate NR	Age <6 months					Duke et al., 2001 [24]	2.46 (1.3-4.65)	SpO2 <70%									Hyperglycemia	0	1	Kuti et al, 2015	5.22(0.23-6.68)	NR
Maternal education	1	1	Islam et al.,1996* [59]	2.12 (1.37-3.28) RR	<1 year of schooling					Nantanda et al., 2008 [39]	SS>1, estimate NR	NR									Hypoglycorrhachia	0	1	Kuti et al, 2015	1.17(0.24-23.29)	NR
			Teka et al., 1996 [55]	1.96(0.5-8,2)	No education					Smyth et al., 1998 [54]	SS>1, estimate NR	NR									Turbid CSF	0	1	Kuti et al, 2015	0.97(0.49-21.41)	NR
Dehydration	0	2	Sachdev et al., 1991 [46]	NSS, estimate NR	Severe dehydration					Ramakishna et al.,2012	2.96(0.94-9.29)	SpO2<90%									Gram Positive Stain	0	1	Kuti et al, 2015	1.02(0.58-31.86)	NR
			Teka et al., 1996 [55]	0.86(0.8-9.3)	Severe dehydration					Zhang et al., 2013	NSS, estimate NR	SpO2<90%
Low birthweight	1	0	Santhanakrishnan et al., 1987 [48]	2.93(range NA)	Birthweight <2kg 22		Young age	2	2	Djelantik et al., 2003 [23]	3.6 (2.8-4.6)	Age <4 months
Protracted Diarrhea	1	0	Sachdev et al., 1991 [46]	1.5(1.3, 1.8)	>14 days 20					Nathoo et al., 1993 [40]	2.4 (1.6-3.5) RR	Age <6 months
High # of Siblings	1	0	Santhanakrishnan et al., 1987 [48]	2.56(range NA)	3 or more siblings					Rodriguez et al., 2014	1.11(0.51-2.41)	Age <6mo
Major Associated Infections	1	0	Sachdev et al., 1991 [46]	4.7(3.9 5.6)	NR					Smyth et al., 1998 [54]	NSS, estimate NR	<6mo
Female Gender	1	0	Islam et al.,1996* [59]	1.73(1.14, 2.65)	NR		Alteration of status	1	3	Demers et al., 2000 [21]	3.23 (1.17-8.94)	Moderate/severe mental alteration
Non-up-to-date immunization	1	0	Islam et al.,1996* [59]	1.36(1.25,1.48)	NR					Sehgal et al., 1997	NSS, estimate NR	NR
Blood in stools	0	1	Sachdev et al., 1991 [46]	NSS, estimate NR	NR					Zhang et al., 2013	NSS, estimate NR	NR
Xerophthalmia	0	1	Teka et al., 1996 [55]	0.44(0.7-2.9)	NR					Mathur et al. 2004	NSS, estimate NR	NR
Concurrent pneumonia	0	1	Teka et al., 1996 [55]	0.9(0.3-9)	NR		Low respiratory rate	1	1	Djelantik et al., 2003 [23]	4.6 (2.5-8.5)	<40 breaths per minute
Vomiting	0	1	Sachdev et al., 1991 [46]	NSS, estimate NR	NR					Shann et al., 1998	NSS, estimate NR	CV
							Cyanosis	0	4	Zhang et al., 2013	NSS, estimate NR	Central cyanosis
										Duke et al., 2001	1.46(0.79-3.45)	NR
										Sehgal et al., 1997	NSS, estimate NR	NR
										Nantada et al., 2008	NSS, estimate NR	NR
							Positive blood culture/bacteremia	1	2	Tupasi et al., 1988 [56]	2.9(2-4.3)*26	NR
										Natanta et al., 2008	NSS, estimate NR	NR
										Goel et al.,	SS>1, estimate NR	NR
							Grunting	1	2	Demers et al., 2000 [21]	4.53(1.96-10.45)	NA
										Zhang et al., 2013	NSS, estimate NR	NR
										Sehgal et al., 1997 [50]	NSS, estimate NR	NR
							Hepatomegaly	1	2	Demers et al., 2000 [21]	6.72(2.35-19.21)	NA
										Duke et al., 2001 [24]	1.68(0.92-3.08)	NR
										Shann et al.,1998	NSS, estimate NR	NR
							Positive HIV Satus	2	1	Ramakishna et al.,	5.26(1.37-20)	NA
										Nathoo et al., 1993 [40]	3.3(2.3-4.7)RR	NA
										Nantanda et al., 2008 [39]	NSS, estimate NR	NR
							Severe anemia	1	1	Djelantik et al., 2003 [23]	1.9(1.1-3.1)	<7g/dL
										Zhang et al., 2013	NSS, estimate NR	NR
							Inability to feed	1	1	Sehgal et al., 1997 [50]	6.2(1.3-30.7)	NR
										Duke et al., 2001 [24]	0.99(0.56-1.74)	NR
							Costal indrawing	1	0	Demers et al., 2000 [21]	8.35(1.04-66.82)	NR	NA(8)
							Elevated WBC count	1	0	Djelantik et al., 2003 [23]	2.9(1.7-4.8)	>25000/mm^3(10)
							Loose stools	1	0	Sehgal et al., 1997 [50]	5.1(1.2-27.3)	NR
							Bandemia	1	0	Sehgal et al., 1997 [50]	1.1(1.05-1.2)	NR
							Short Fever duration	1	0	Sehgal et al., 1997 [50]	1.2(1-1.5)	NR
							Cancer	1	0	Rodriguez et al.,	31.6(5.97-167.13)	NR
							Congenital conditions	1	0	Zhang et al., 2013	SS>1, estimate NR	Down's
							Wheezing/resp distress	0	3	Zhang et al., 2013	NSS, estimate NR	NR
										Sehgal et al., 1997 [50]	NSS, estimate NR	NR
										Djelantik et al., 2003 [23]	1.2(0.96-1.4)	NR
							Heart abnormalities (associated congenital heart disease/cardiomegaly)	1	1	Sehgal et al., 1997 [50]	NSS, estimate NR	NR
										Zhang et al., 2013	SS>1, estimate NR	NR
							Fever	0	1	Sehgal et al., 1997 [50]	NSS, estimate NR	NR
							Sex	0	1	Djelantik et al., 2003 [23]	0.95(0.8-1.1)	Male
							Bacteria in sputum	0	1	Nantanda et al., 2008 [39]	NSS, estimate NR	NR
							Immunization status	0	1	Nantanda et al., 2008 [39]	NSS, estimate NR	NR
							Low birthweight	0	1	Nathoo et al., 1993 [40]
							Prematurity	0	1	Rodriguez et al.,2014	1.36(0.17-10.58)	NR
							Capillary Refill time	0	1	Ramakishna et al.,2012	2.89(0.60-14)	>2s
							Lethargy	0	1	Sehgal et al., 1997 [50]	NSS, estimate NR	NR
							Irritability	0	1	Sehgal et al., 1997 [50]	NSS, estimate NR	NR
							Other co-morbidities	0	1	Rodriguez et al.,2014	1.26(0.32-5.29)	NR
							Pre-existing Respiratory disease	0	1	Rodriguez et al.,2014	1.90(0.77-4.69)	NR
							Cough duration	0	1	Duke et al., 2001 [24]	NSS, estimate NR	>7 days
							Cardiothoracic ratio	0	1	Shann et al.,1998	NSS, estimate NR	CV
							Pulse rate	0	1	Shann et al.,1998	NSS, estimate NR	CV
							Malarial parasites present	0	1	Smyth et al., 1998 [54]	NSS, estimate NR	NR
							Head nodding	0	1	Zhang et al., 2013	NSS, estimate NR	NR
							Creatinine-kinase MB fraction	0	1	Zhang et al., 2013	NSS, estimate NR	>26U/L
							Lactate dehydrogenase	0	1	Zhang et al., 2013	NSS, estimate NR	>382U/L
							Creatine Kinase	0	1	Zhang et al., 2013	NSS, estimate NR	>225U/L
							Abnormal blood glucose	0	1	Zhang et al., 2013	NSS, estimate NR	>6.2mmol/L or <2.5mmol/L
							Duration of breastfeeding/exclusive breastfeeding	0	1	Sehgal et al., 1997 [50]	NSS, estimate NR	NR
							High Respiratory Rate	0	3	Zhang et al., 2013	NSS, estimate NR	>70
										Djelantik et al., 2003 [23]	1.1(0.92-1.3)	>60
										Demers et al., 2000 [21]	0.92(0.34-2.45)	>60
